# Supplementary material for: Effect of the Melanocortin 4-Receptor Ile269Asn Mutation on Weight Loss Response to Dietary, Phentermine and Bariatric Surgery Interventions
Source: Genes (Basel). 2022 Dec 1;13(12):2267. doi: 10.3390/genes13122267 (PMC9778600; doi:10.3390/genes13122267)
Supplement: Supplementary file 1 [file genes-13-02267-s001.zip]

Archive with 1 entries (1 files):
- genes-2002524-supplementary.pdf
